# Supplementary material for: DNA methylation profiling to assess pathogenicity of BRCA1 unclassified variants in breast cancer
Source: Epigenetics. 2016 Jan 4;10(12):1121–32. doi: 10.1080/15592294.2015.1111504 (PMC4844213; doi:10.1080/15592294.2015.1111504)
Supplement: Supplemental_.zip [file kepi-10-12-1111504-s001.zip]

Archive with 6 entries (6 files):
- Supplemental Figure keys.docx
- 2015EPI0283R-s01.pdf
- 2015EPI0283R-s02.pdf
- 2015EPI0283R-s03.pdf
- 2015EPI0283R-s04.pdf
- 2015EPI0283R-s05.pdf
